# Supplementary material for: Breast Cancer Survivors’ Attitudes toward eMental Health: A Cross-Sectional Study
Source: Healthcare (Basel). 2023 Jul 3;11(13):1920. doi: 10.3390/healthcare11131920 (PMC10341406; doi:10.3390/healthcare11131920)
Supplement: Supplementary file 1 [file healthcare-11-01920-s001.zip]

Archive with 1 entries (1 files):
- healthcare-2421271-supplementary.pdf
